# Supplementary material for: Preparation, Characterization, and In Vitro Release of Curcumin-Loaded IRMOF-10 Nanoparticles and Investigation of Their Pro-Apoptotic Effects on Human Hepatoma HepG2 Cells
Source: Molecules. 2022 Jun 20;27(12):3940. doi: 10.3390/molecules27123940 (PMC9228752; doi:10.3390/molecules27123940)
Supplement: Supplementary file 1 [file molecules-27-03940-s001.zip]

Archive with 1 entries (1 files):
- molecules-1693467-supplementary.pdf
